# Supplementary material for: Why, what and how do European healthcare managers use performance data? Results of a survey and workshop among members of the European Hospital and Healthcare Federation
Source: PLoS One. 2020 Apr 8;15(4):e0231345. doi: 10.1371/journal.pone.0231345 (PMC7141666; doi:10.1371/journal.pone.0231345)
Supplement: S1 Table — Full statistical data linked to figures. (XLSX) [file pone.0231345.s002.xlsx]

## Sheet: Figure 1
Motivation to collect and report / Organisation and Daily work
												Internal Assurance	Internal Improvement	External Accountability	External Comparison
Very important
												Count
											Very important	45	47	46	27	Organisation
Important											Important	61	51	53	47
											Moderately important	11	20	12	25
											Slightly important	4	3	6	12
Moderately important											Not important	1	1	1	3
											Do not know	0	0	0	0
Slightly important												Descriptive stats
											nbr.val	122	122	118	114
											nbr.na	3	3	7	11
Not important											min	0	0	0	0
											max	4	4	4	4
											range	4	4	4	4
											median	3	3	3	3
											mean	3.19	3.15	3.16	2.73
											SE.mean	0.0720648	0.0760352	0.0798107	0.0959392
											CI.mean.0.95	0.142671	0.150532	0.158061	0.190073
											var	0.633586	0.705324	0.75163	1.05
											std.dev	0.795981	0.839836	0.866966	1.02
											coef.var	0.249639	0.266823	0.274268	0.375485
												Internal Assurance	Internal Improvement	External Accountability	External Comparison
												Count
											Very important	43	45	38	23	Daily work
											Important	52	54	45	48
											Moderately important	14	13	22	25
											Slightly important	9	7	9	15
											Not important	3	2	3	5
											Do not know	0	0	0	0
												Descriptive stats
											nbr.val	121	121	117	116
											nbr.na	3	2	3	5
											min	4	4	8	9
											max	0	0	0	0
											range	4	4	4	4
											median	3	3	3	3
											mean	3.01653	3.09917	2.90598	2.59483
											SE.mean	0.0908966	0.0841461	0.0947975	0.100209
											CI.mean.0.95	0.179969	0.166603	0.187758	0.198494
											var	0.999725	0.856749	1.05143	1.16484
											std.dev	0.999862	0.925608	1.02539	1.07928
											coef.var	0.331461	0.298663	0.352856	0.415935

## Sheet: Figure 2
Collect - Report - Use / PATH Domains / Organisation
	Collect				Report				Use
	Effectiveness	Efficiency	Safety	Patient-centredness	Effectiveness	Efficiency	Safety	Patient-centredness	Effectiveness	Efficiency	Safety	Patient-centredness
	Descriptive stats
nbr.val	121	124	124	122	118	121	119	118	118	122	117	117
nbr.na	4	1	1	3	7	4	6	7	7	3	8	8
min	0	0	0	0	0	0	0	0	0	0	0	0
max	4	4	4	4	4	4	4	4	4	4	4	4
range	4	4	4	4	4	4	4	4	4	4	4	4
median	3	3	3	3	3	3	3	2	3	3	3	2
mean	3.12397	3.04032	3.08871	2.59836	2.83051	2.87603	2.76471	2.36441	2.72034	2.84426	2.68376	2.2906
SE.mean	0.0850945	0.0804844	0.0857023	0.0992178	0.0853664	0.0842813	0.089074	0.0975324	0.0858576	0.0831409	0.0913674	0.0948573
CI.mean.0.95	0.168481	0.159314	0.169642	0.196428	0.169064	0.166871	0.176391	0.193158	0.170036	0.164599	0.180965	0.187877
var	0.876171	0.803239	0.910766	1.20099	0.859916	0.859504	0.944168	1.12248	0.869839	0.843314	0.976717	1.05276
std.dev	0.93604	0.896236	0.954341	1.0959	0.927317	0.927094	0.971683	1.05947	0.932652	0.918321	0.98829	1.02604
coef.var	0.299632	0.294783	0.308977	0.421765	0.327615	0.322352	0.35146	0.448093	0.342844	0.322868	0.368248	0.447935
A great deal
Considerably
Moderately
Slightly
Not at all

## Sheet: Figure 3
Organisation / Data / Collected and reported
	EHR / EMR	Administrative	Surveys	PROMs	Disease reg.	Population reg.	Third party	Regulatory
	Descriptive stats
nbr.val	118	115	110	103	114	102	108	109
nbr.na	7	10	15	22	11	23	17	16
min	0	0	0	0	0	0	0	0
max	4	4	4	4	4	4	4	4
range	4	4	4	4	4	4	4	4
median	3	3	2	2	3	2	2	3
mean	3.0339	3.15652	2.29091	2.23301	2.62281	2.2549	2.28704	2.66972
SE.mean	0.106253	0.0777166	0.106773	0.115605	0.0960243	0.115475	0.112441	0.10101
CI.mean.0.95	0.210428	0.153956	0.21162	0.229302	0.190242	0.229072	0.222901	0.200219
var	1.33217	0.694584	1.25405	1.37655	1.05116	1.36012	1.36544	1.11213
std.dev	1.1542	0.833417	1.11984	1.17326	1.02526	1.16624	1.16852	1.05458
coef.var	0.380434	0.26403	0.48882	0.525418	0.390902	0.517204	0.510932	0.395013
A great deal
Considerably
Moderately
Slightly
Not at all
